# Supplementary material for: Development and effects of salutogenesis program for adolescents with moyamoya disease: A randomized controlled trial
Source: PLoS One. 2023 Oct 26;18(10):e0284015. doi: 10.1371/journal.pone.0284015 (PMC10602295; doi:10.1371/journal.pone.0284015)
Supplement: S1 File — Dataset. (XLSX) [file pone.0284015.s001.xlsx]

## Sheet: _raw (1)
No	Subvay No	Sex	Age(12-15,15-18)	Grade(Middle1, 2,3,High 4,5,6	Brother or sisters	Live with parents	Live with Granparents	Duration diagnosis	other disease(0,1,2,3)	Sex	amount water	K1	k2	k3	k4	k5	k6	k8	k9	k10	k11	k12	sum	Q1	Q2	Q 3	Q4	Q 5	Q 6	7	8	9	10	11	12	13	14	15	16	17	19	sum	Depression1	2	3	4	5	6	7
1	D001	0	1	3	0	1	0		0	1	1	3	5	5	2	5	5	3	5	4	4	4	79.1667	5	5	3	3	3	5	5	3	0	2	2	1	2	2	2	2	5		45.3125	4	5	5	5	4	5	4
2		0	1	3	0	1	2	13Y	1	1	2	5	5	5	5	5	5	5	5	5	5	5	100	5	4	5	5	5	5	5	3	1	2	3	2	3	2	2	3	3		57.8125	5	5	5	5	5	5	5
3	D002	0	1	4	0	1	1	1	1	1	4	4	3	5	3	4	3	5	4	5	3	4	75	3	2	4	3	4	3	4	5	1	5	5	5	4	4	5	5	2		70.3125	3	4	5	4	3	3	3
4	D003	1	1	4	0	1	1	1Y	1	0	4	3	4	4	4	4	4	4	4	4	4	4	75	4	1	3	3	3	3	3	5	1	4	4	5	5	4	4	4	3		60.9375	2	2	2	2	2	2	2
5	D004	1	0	4	1	1	1	2	1	1	3	4	4	4	4	4	4	4	4	4	4	4	75	4	1	2	2	2	2	2	5	0	5	5	5	5	3	5	5	1		53.125	2	2	2	2	2	2	2
6	D005	1	0	4	3	1	1	1y	1	1	4	5	5	4	4	5	5	5	4	1	5	3	70.8333	4	2	4	4	5	5	2	3	1	2	3	2	3	2	4	4	3		51.5625	2	5	4	3	4	3	2
7	D007	1	1	4	3	0	1	4y	1	1	3	3	4	3	2	5	3	3	4	3	5	4	66.6667	4	1	4	5	3	4	4	5	1	5	5	5	4	4	4	5	3		71.875	3	2	4	3	2	3	4
8	D006	0	1	4	0	1	2	3y	1	1	4	5	5	4	3	3	5	1	5	5	5	5	83.3333	5	2	3	3	4	5	4	5	1	4	4	5	5	4	1	1	1		56.25	2	3	3	4	4	3	2
9	D008	1	1	4	3	1	1	2y	0	1	3	3	4	5	3	4	2	1	2	4	3	5	45.8333	4	3	2	3	4	5	3	5	0	5	5	5	5	3	3	1	3		60.9375	2	3	4	3	2	1	2
10	D009	1	1	4	3	1	1	3y	0	1	3	3	4	5	3	4	2	4	3	2	3	4	50	5	3	2	4	5	4	2	5	3	4	4	5	5	5	3	3	2		67.1875	4	3	2	4	5	4	3
11	D010	1	1	4	0	0	1	4y	0	1	4	3	4	5	3	4	3	5	3	4	2	1	50	3	3	2	3	4	3	2	4	4	4	5	5	4	4	1	2	2		56.25	4	3	2	3	4	5	3
12	D011	1	1	4	3	1	1	3y	2	1	3	3	2	4	5	3	4	1	3	2	4	5	54.1667	3	4	3	2	3	4	5	4	2	1	1	4	4	4	3	4	2		53.125	4	3	2	4	4	5	3
13	D012	1	1	4	3	1	1	6y	2	1	3	3	4	5	3	4	2	4	3	5	3	4	62.5	2	2	4	5	3	4	3	4	2	3	1	3	4	1	4	4	1		50	3	4	5	3	4	4	2
14	D013	1	1	4	3	0	1	7y	2	1	3	3	2	4	5	3	4	3	4	5	2	3	62.5	4	2	2	1	4	3	2	3	2	3	3	3	4	2	4	4	3		45.3125	4	3	5	3	2	4	5
15		1	1	4	3	0	1	8y	1	1	1	4	4	4	4	4	5	5	5	5	5	4	95.8333	5	3	4	3	4	5	4	3	1	1	2	3	4	3	4	5	4		57.8125	3	3	4	4	4	4	4
16	D014	0	1	3	0	1	1	4y	1	1	3	3	3	2	3	2	4	5	5	3	3	3	70.8333	5	2	4	4	4	4	4	3	3	3	4	3	4	3	3	3	1		56.25	3	1	3	3	2	1	1
17	D014	0	1	3	0	1	1	1y	1	1	2	3	3	3	3	3	3	3	4	4	4	2	58.3333	4	0	2	3	4	4	4	4	3	4	4	3	4	3	4	4	2		56.25	2	2	2	3	3	2	3
18	D015	0	1	3	0	1	1	1y	1	1	2	4	5	5	3	4	3	5	4	2	3	4	62.5	4	0	3	4	4	1	1	5	3	4	4	4	5	5	4	4	3		59.375	4	3	2	3	3	3	3
19		0	1	4	0	1	1	6y	1	1	4	3	4	4	2	4	4	2	4	3	5	4	66.6667	3	2	2	2	3	3	4	5	4	4	5	4	4	4	4	5	3		65.625	2	3	2	4	3	4	3
20	D016	0	1	3	0	1	1	1y	1	1	3	5	4	4	2	5	5	5	4	4	5	1	75	5	3	3	3	4	5	4	2	3	3	3	3	3	3	4	4	3		57.8125	3	4	4	4	5	4	4
21	D017	1	3	3	3	0	1	1y	3	1	4	4	5	4	3	4	5	5	5	5	5	4	95.8333	5	4	4	3	4	4	4	5	2	4	4	4	5	4	4	4	1		68.75	3	4	5	5	5	4	4
22		1	0	4	1	1	1	5y	1	1	4	1	4	5	3	3	1	1	4	2	4	4	41.6667	4	1	5	5	5	4	3	5	3	4	4	4	4	5	2	4	3		70.3125	1	1	2	4	4	3	3
23	D023	0	0	3	1	1	0	6y	1	0	1	3	4	3	3	5	5	5	5	4	5	4	91.6667	5	2	3	2	4	4	3	4	2	4	5	5	5	4	4	4	3		65.625	3	4	4	3	4	4	4
24	D028	1	1	4	0	1	1	1y	1	0	3	3	4	3	1	2	5	1	4	4	4	4	66.6667	4	3	2	2	4	4	3	5	5	4	4	4	5	5	4	5	1		68.75	3	4	4	4	4	4	4
25	D029	0	1	3	1	0	1	1y	1	1	1	3	5	5	4	4	5	5	5	5	5	5	100	5	3	4	5	5	5	5	5	3	4	4	4	5	3	5	5	5		84.375	3	5	4	5	5	5	5
26	D065	0	1	3	0	1	1	9y	1	1	2	3	4	3	4	5	3	3	5	4	4	5	75	4	4	4	4	4	5	5	5	4	2	4	4	4	4	4	5	3		76.5625	3	3	4	5	4	4	4
27	D020	1	1	3	4	0	1	7m	1	1	1	4	5	3	3	5	5	5	4	3	4	4	79.1667	3	2	3	4	3	4	4	5	2	4	4	5	4	4	4	4	1		64.0625	2	2	2	3	3	3	3
28	D019	1	1	3	3	0	2	1y	1	1	1	5	5	5	3	5	5	5	5	5	5	4	95.8333	4	0	3	4	5	5	5	4	2	4	5	5	5	5	5	5	2		75	2	3	3	3	3	3	2
29	D018	1	1	4	0	1	1	2y	1	0	3	5	4	5	4	5	5	5	5	5	5	4	95.8333	4	3	4	4	5	5	4	5	4	5	5	5	5	5	4	3	3		82.8125	3	3	3	4	4	3	3
30	D022	1	1	3	0	1	0	3y	3	0	4	4	5	2	3	5	5	5	4	4	5	4	87.5	5	1	5	2	4	5	5	4	2	4	5	5	5	5	2	3	3		68.75	2	3	5	4	4	3	3
31	D040	1	1	4	1	0	0	4y	1	1	3	3	5	5	4	5	5	5	4	4	4	4	83.3333	4	3	5	5	5	5	5	4	2	4	4	3	4	4	3	3	4		73.4375	4	4	4	4	4	4	4
32	D039	1	1	4	0	1	0	5y	1	0	4	2	2	2	3	4	5	5	3	3	4	3	70.8333	3	1	3	3	4	4	2	5	4	5	5	5	5	5	5	4	1		70.3125	2	2	2	2	2	2	2
33	D048	1	1	5	0	1	0	6y	1	0	5	5	5	5	5	5	5	5	5	5	5	5	100	5	4	5	5	5	5	4	4	2	4	3	4	4	4	5	5	1		75	3	3	3	5	4	4	4
34	D027	1	0	4	1	1	1	2y	2	0	4	4	5	4	4	5	5	5	5	5	5	5	100	5	4	5	4	5	5	4	4	2	2	3	3	4	4	4	4	4		70.3125	4	4	4	5	5	4	4
35	D049	1	1	4	0	1	2	2y	2	0	5	3	3	3	3	3	5	1	5	5	5	4	79.1667	5	2	3	3	3	3	2	5	3	3	3	4	4	3	4	4	4		57.8125	4	3	3	2	3	3	3
36	D053	0	1	4	0	1	2	9y	3	1	2	4	4	5	3	5	5	5	4	4	4	4	83.3333	4	4	4	4	4	4	4	5	3	5	4	5	5	5	4	4	2		78.125	4	4	4	4	4	4	4
37	D067	1	1	4	0	1	1	0y6m	3	0	4	4	5	4	3	4	4	5	4	3	3	4	70.8333	4	1	4	3	4	4	3	5	3	5	5	5	5	5	5	5	1		73.4375	3	4	4	4	4	4	4
38	D056	1	0	4	3	1	1	1y	1	0	2	5	4	5	4	4	5	5	5	5	5	4	95.8333	5	2	5	5	5	5	3	5	5	4	4	1	5	5	4	3	4		76.5625	4	4	4	5	4	4	4
39	D055	1	1	4	3	1	1	2y	1	1	3	1	5	4	4	5	4	5	4	4	4	4	79.1667	4	3	5	5	5	5	3	5	3	4	4	5	5	4	4	4	5		82.8125	2	4	4	3	3	3	3
40	D041	0	1	4	0	1	1	3y	1	1	3	4	4	3	2	5	4	5	5	5	5	4	91.6667	4	4	4	4	2	5	4	4	4	4	4	4	5	5	4	4	0		70.3125	3	3	5	5	5	5	4
41	D051	0	1	4	0	1	2	2y	1	1	4	4	4	4	2	4	4	1	3	4	3	3	50	4	3	4	4	4	4	3	5	3	5	5	5	5	5	5	5	1		78.125	3	3	3	3	3	3	3
42	D052	1	1	4	0	1	0	1y	3	0	5	4	4	3	4	5	5	1	4	5	5	5	79.1667	4	4	4	4	3	5	3	4	3	4	3	4	4	3	3	4	3		65.625	3	4	4	5	4	3	3
43	D024	1	1	3	2	0	1	3y	3	0	4	4	5	4	4	5	5	5	4	4	4	4	83.3333	4	3	4	3	3	4	4	4	3	4	4	5	5	4	3	2	3		65.625	4	4	4	4	4	4	3
44	D025	1	1	1	0	1	0	4y	2	0	0	1	3	3	4	2	1	5	4	2	4	4	58.3333	4	0	4	5	1	5	4	5	3	4	4	4	5	5	3	4	1		64.0625	1	3	2	4	4	4	4
45	D026	0	0	3	3	1	1	3y	2	1	3	4	4	4	4	4	5	5	5	5	5	5	100	5	3	4	4	5	5	4	4	4	5	5	4	4	4	4	4	3		78.125	2	4	4	4	4	4	4
46	D021	0	1	4	0	1	1	1y	1	1	3	5	5	5	5	5	5	5	5	5	5	5	100	5	3	5	5	5	5	5	4	2	3	4	4	4	4	4	4	4		76.5625	3	5	5	5	5	5	4
47	D030	1	1	4	0	1	0	0y6m	1	0	4	3	3	4	3	5	5	1	4	4	4	4	66.6667	4	1	4	3	3	4	1	2	1	3	2	2	2	2	4	4	3		39.0625	2	3	3	3	3	3	2
48	D031	0	1	1	0	1	1	1y	2	1	3	3	4	1	1	3	5	4	3	2	3	2	54.1667	3	2	1	2	3	4	3	4	2	3	4	3	3	4	4	4	1		48.4375	1	2	1	3	2	2	1
1	D054											3	0	3	5	5	2	4	4	5	1	5	83.3333	5	5	4	5	3	3	3	3	5	4	5	5	5	5	4	3	5	4	4	3	5	4	3	5	4	4
2	D054											3	1	3	5	5	5	5	5	5	1	5	79.1667	4	4	2	5	4	4	4	4	4	4	4	5	5	3	4	4	5	4	4	3	3	4	4	5	4	4
3	D094											2	1	3	5	5	5	3	5	5	5	5	100	4	4	5	5	2	5	5	5	5	4	5	5	5	5	5	5	5	5	5	5	5	5	5	5	5	5
4	D062											1	0	3	5	4	4	5	5	5	5	5	100	3	3	5	5	4	4	3	4	4	4	5	5	5	4	5	5	4	5	4	3	4	5	5	4	5	4
5	D063											1	1	3	4	4	4	4	5	5	5	5	100	5	5	5	5	2	4	4	4	5	5	5	5	5	3	3	4	4	4	4	4	3	3	4	4	4	4
6	D034											1	1	1	4	5	5	4	4	5	5	5	100	5	3	4	5	0	4	4	4	4	4	5	5	5	4	4	4	4	4	4	0	4	4	4	4	4	4
7	D035											1	0	3	3	5	5	5	5	5	5	5	100	4	5	2	5	5	4	4	4	4	4	5	5	5	3	3	3	3	3	4	3	3	3	3	3	3	4
8	D036											1	1	3	4	4	4	3	5	5	5	4	83.3333	4	5	4	4	4	4	4	4	5	5	4	4	4	3	3	4	4	5	5	4	3	3	4	4	5	5
9	D037											1	0	3	2	2	5	4	4	4	2	4	66.6667	4	5	2	4	3	3	3	3	3	3	4	4	4	2	5	5	5	5	5	1	2	5	5	5	5	5
10	D038											1	1	4	5	5	5	4	4	5	5	5	95.8333	4	5	3	5	3	4	5	5	4	4	4	5	5	4	4	4	4	4	4	4	4	4	4	4	4	4
11	D046											1	1	3	3	2	4	3	3	3	4	3	50	5	5	3	3	3	4	4	4	4	4	4	5	3	3	4	4	4	4	4	4	3	4	4	4	4	4
12	D045											2	0	3	4	5	5	3	5	5	5	5	100	4	5	3	5	3	5	5	5	5	5	5	5	5	3	4	4	5	5	5	4	3	4	4	5	5	5
13	D042											2	1	3	4	3	5	3	4	4	1	3	54.1667	5	5	4	4	4	4	3	3	4	3	3	4	4	2	3	3	3	3	3	3	2	3	3	3	3	3
14	D043											2	0	5	4	4	5	5	5	5	5	5	100	4	55	3	5	0	4	4	4	4	4	5	5	5	4	4	2	4	4	4	5	4	4	2	4	4	4
15	D044											2	1	4	4	5	5	5	5	5	5	5	100	4	5	3	5	4	5	5	5	5	5	5	5	5	4	5	4	5	5	5	4	4	5	4	5	5	5
16	D047											1	0	4	4	4	2	4	5	4	5	4	91.6667	3	3	2	5	3	5	5	3	5	5	5	5	5	2	3	3	4	4	3	3	2	3	3	4	4	3
17	D050											1	0	3	4	5	4	3	4	5	5	4	95.8333	4	4	3	5	3	4	5	1	2	4	5	5	5	3	5	4	3	3	2	5	3	5	4	3	3	2
18	D061											1	1	3	5	5	3	5	5	4	5	5	83.3333	4	4	4	4	3	3	3	3	4	3	4	4	4	3	3	3	3	3	3	4	3	3	3	3	3	3
19	D060											2	1	3	4	4	4	3	4	4	5	4	79.1667	4	4	4	4	4	3	4	4	4	4	4	4	4	4	4	4	4	4	4	4	4	4	4	4	4	4
20	D059											2	0	3	5	5	5	4	5	5	4	5	95.8333	3	3	3	5	3	4	4	4	4	4	5	5	5	3	3	4	4	4	2	4	3	3	4	4	4	2
21	D064											1	1	3	4	4	4	4	4	4	4	4	75	4	4	3	4	4	4	4	4	4	4	4	4	4	4	4	4	4	4	4	5	4	4	4	4	4	4
22	D058											1	1	3	4	4	4	2	4	4	5	4	79.1667	5	5	4	4	4	3	3	4	4	4	4	4	4	3	5	3	4	3	3	5	3	3	3	4	3	3
23	D057											1	1	3	4	5	3	2	5	5	5	5	95.8333	3	3	3	5	1	5	5	5	5	5	5	5	4	4	5	5	5	5	5	5	4	5	5	5	5	5
24	D058											1	0	3	1	3	2	3	4	5	1	4	66.6667	4	4	4	4	3	4	4	4	5	3	4	4	4	3	3	3	3	3	3	3	3	3	3	3	3	3
25	D069											0	1	3	4	5	5	4	5	5	3	5	91.6667	4	4	3	5	4	5	5	5	5	5	5	5	5	4	5	5	4	5	5	4	4	5	5	4	5	5
26	D070											0	1	3	3	3	3	3	3	3	1	4	58.3333	3	3	3	4	3	4	3	4	4	3	4	4	4	2	2	2	4	4	4	3	2	2	2	4	4	4
27	D092											0	0	3	3	5	3	5	4	5	5	5	100	4	4	3	5	4	5	5	5	5	5	5	5	5	3	4	4	4	4	3	3	3	4	4	4	4	3
28	D068											0	0	4	4	4	4	3	4	4	5	4	79.1667	4	4	2	4	3	3	4	4	4	3	4	4	4	4	3	4	4	4	4	3	4	3	4	4	4	4
29	D066											0	0	4	5	5	2	5	5	5	5	4	87.5	5	5	3	5	3	5	4	5	5	3	4	5	4	2	4	3	4	3	4	3	2	4	3	4	3	4
30	D071											1	1	3	2	3	2	3	3	2	3	4	62.5	4	4	1	4	3	4	4	4	3	3	4	4	4	3	3	3	3	4	4	3	3	3	3	3	4	4
31	D072											1	1	3	5	5	3	5	4	5	5	5	100	4	4	3	5	3	5	3	1	5	5	5	5	5	3	5	5	5	5	5	5	3	5	5	5	5	5
32	D073											2	0	3	5	4	5	4	5	5	5	4	83.3333	4	4	3	4	3	4	4	5	5	5	4	4	4	5	5	5	5	5	5	4	5	5	5	5	5	5
33	D076											0	1	3	4	4	4	4	3	4	5	4	70.8333	4	4	3	4	2	3	4	2	4	3	3	4	3	3	2	2	4	4	3	2	3	2	2	4	4	3
34	D077											0	0	4	5	5	5	5	5	5	5	5	100	4	4	4	5	3	4	4	4	5	5	5	5	5	4	4	4	5	5	5	4	4	4	4	5	5	5
35	D080											2	0	3	5	5	4	4	4	5	5	5	100	4	4	4	5	4	4	4	4	5	4	5	5	5	4	4	4	4	4	5	5	4	4	4	4	4	5
36	D074											0	0	4	4	4	3	4	4	4	4	4	70.8333	3	3	3	4	4	4	4	5	5	5	4	4	3	4	4	4	4	4	4	3	4	4	4	4	4	4
37	D081											0	0	4	3	3	4	3	4	3	4	3	58.3333	2	2	3	4	2	4	4	4	4	4	3	4	3	4	4	4	4	4	4	3	4	4	4	4	4	4
38	D078											0	1	4	5	4	3	3	5	5	5	5	95.8333	4	4	0	5	4	5	4	5	5	5	5	5	4	3	4	4	5	3	4	3	3	4	4	5	3	4
39	D084											0	0	3	5	5	4	4	5	5	5	5	95.8333	4	4	4	5	4	5	5	5	5	5	5	4	5	3	3	3	4	4	3	4	3	3	3	4	4	3
40	D093											0	1	3	5	5	5	3	5	5	5	5	100	4	4	4	5	5	5	5	5	5	5	5	5	5	2	5	5	5	5	5	5	2	5	5	5	5	5
41	D075											1	1	3	4	4	1	5	4	5	5	4	87.5	4	4	3	4	3	4	4	4	5	4	4	5	4	3	3	4	4	4	4	2	3	3	4	4	4	4
42	D079											1	1	4	3	4	4	2	3	5	5	5	87.5	4	4	4	5	0	5	4	5	5	4	4	4	4	3	4	4	4	4	4	3	3	4	4	4	4	4
43	D096											0	1	4	3	4	2	3	3	3	4	4	70.8333	4	4	3	4		4	4	4	4	4	4	4	4	4	4	4	4	4	4	3	4	4	4	4	4	4
44	D083											1	1	4	5	5	5	5	5	5	5	5	100	5	5	5	5	4	5	5	5	5	5	5	5	5	4	5	5	5	5	5	4	4	5	5	5	5	5
45	D082											1	1	3	5	5	1	1	5	5	1	5	83.3333	5	5	0	5	4	4	4	5	5	5	5	5	5	5	5	5	5	5	5	5	5	5	5	5	5	5
46	D088											0	0	3	3	3	2	2	3	3	2	4	54.1667	5	5	5	4	2	3	3	4	4	4	4	3	3	3	3	2	4	4	3	3	3	3	2	4	4	3
47												0	0	3	2	3	3	4	2	5	4	5	79.1667	4	4	4	4	5	5	5	4	5	5	4	4	3	3	4	4	5	3	4	3	3	4	4	5	3	4
48												1	0	3	4	2	3	3	3	5	5	5	91.6667	5	5	5	5	1	3	3	4	4	4	3	5	5	2	3	4	4	3	3	3	2	3	4	4	3	3
[truncated: 52 more columns]

## Sheet: Analysis 1
	General characteristics of the moyamoya disease expert group focus group interview participants
	General Characteristics of Interview Participants in the Parent Group Focus Group with Moyamoya Disease
	General characteristics and homogeneity test of research subjects

## Sheet: Analysis 2(Results)
	Difference Test of Stress Scores
	Difference Test of Knowledge of moyamoya disease
		Difference Test of social support
		Difference Test of Sense of Coherence
		Difference Test of moyamoya disease health behavior
		Difference Test of depression
		Difference Test of Frequency of ischemic symptoms
		Difference Test of Subjective health status
			Difference Test of quality of life
